# Supplementary material for: Phylogenetic and phenotypic characterization of Fusarium oxysporum f. sp. niveum isolates from Florida-grown watermelon
Source: PLoS One. 2021 Mar 25;16(3):e0248364. doi: 10.1371/journal.pone.0248364 (PMC7993609; doi:10.1371/journal.pone.0248364)
Supplement: S1 File — (XLSX) [file pone.0248364.s001.xlsx]

## Sheet: Aggressiveness
Isolate	Rating
130507	Medium
130513	Medium
140506	Medium
140507-a	Medium
150318	Medium
150321	Medium
150322	Medium
150328	Medium
150408	Medium
150410	Medium
150513	Medium
150514-1	Medium
150514-3	Medium
150515-1	Medium
150515-2	Medium
150515-4	Medium
150515-5	Medium
150523	Medium
140411	Severe
140507-b	Severe
140508-a	Severe
140508-b	Severe
150319	Severe
150320	Severe
150331	Severe
150416	Severe
150514-2	Severe
150515-3	Severe
150524	Severe
150525	Severe
150526	Severe
150527	Severe
150601-1	Severe
150601-2	Severe
150601-3	Severe
150601-4	Severe
150601-5	Severe
150602-1	Severe
110407.2-1.B	Weak
110407.3-1.B	Weak
111017	Weak
150323	Weak
150324	Weak
150325	Weak
150326	Weak
150327	Weak
150329	Weak
150409	Weak
150512	Weak
110407.1-1.B2	Zero
110407.1-1.B2-F8	Zero
110407.1-1.B2-F8C	Zero
110407.1-1.B2.F9	Zero
110407.1-1.B2.F9C1	Zero
110407.1-1.B2.F9C2	Zero
110407.2-1	Zero
110407.3-1.1	Zero
110407.3-1.2	Zero
110407.3-2.2	Zero
110407.3-4.B1	Zero
110407.3-4.B2	Zero
110407.3-4.B3	Zero
111006	Zero
111018-1	Zero
111018-2	Zero
111018-4	Zero
140704	Zero
150330	Zero
150411	Zero
150412	Zero
150413	Zero
150414	Zero
150517	Zero

## Sheet: Race typing dataset1
RACE TYPING GROUP 1
Planted:	2015-01-21					Plated:		2016-01-25
2016-02-01	2016-02-08						2016-02-15						2016-02-22						2016-02-29
	BD		Ch. G		Cal G.		BD		Ch. G		Cal G.		BD		Ch. G		Cal G.		BD		Ch. G		Cal G.		Race Typing
Isolate #	W	V	W	V	W	V	W	V	W	V	W	V	W	V	W	V	W	V	W	V	W	V	W	V	BD	Ch. G	C. G	Race
130513	0	100	0	100	0	100	0	100	0	98	0	100	0	100	0	98	0	95	0	100	0	100	0	100	0	0	0	-
140507-a	0	98	0	98	0	90	0	100	0	100	0	95	0	98	0	100	0	85	0	98	0	98	0	98	0	0	0	-
140507-b	0	20	0	30	0	45	6	0	4	20	3	15	6	0	5	5	6	0	6	0	6	0	6	0	100	100	100	2
140508-a	0	90	0	85	0	85	0	30	0	80	0	80	5	5	2	50	0	75	6	0	3	30	2	50	100	50	33.3333	1
140508-b	0	50	0	50	0	60	5	15	5	10	3	20	6	0	6	0	6	0	6	0	6	0	6	0	100	100	100	2
150319	0	10	0	50	0	60	6	0	3	40	2	20	6	0	5	15	5	5	6	0	5	15	6	0	100	83.3333	100	2
150331	0	70	0	80	0	85	1	20	0	80	0	90	5	10	0	80	0	90	6	0	1	75	0	80	100	16.6667	0	0
150526	0	70	0	80	1	75	1	20	0	75	1	80	5	5	3	40	3	50	6	0	4	15	4	25	100	66.6667	66.6667	2
RACE TYPING GROUP 2
Planted:						Plated:		2016-02-15
2/15/2016	2016-02-22						2016-02-29						2016-03-07						2016-03-14
	BD		Ch. G		Cal G.		BD		Ch. G		Cal G.		BD		Ch. G		Cal G.		BD		Ch. G		Cal G.		Race Typing
Isolate #	W	V	W	V	W	V	W	V	W	V	W	V	W	V	W	V	W	V	W	V	W	V	W	V	BD	Ch. G	C. G	Race
Check	0	100	0	98	0	100	0	100	0	100	0	100	0	100	0	100	0	100	0	100	0	100	0	100	0	0	0	-
130507	0	90	0	100	0	98	4	20	0	98	0	98	6	0	0	92	0	98	6	0	0	80	0	98	100	0	0	0
140411	0	95	0	98	0	98	3	45	0	98	0	90	5	5	0	98	0	95	6	0	0	90	0	95	100	0	0	0
150320	0	70	0	58	0	95	6	0	4	30	3	50	6	0	5	10	3	50	5	3	5	10	3	60	83.3333	83.3333	50	2
150416	0	80	0	90	0	92	6	0	3	25	0	95	6	0	4	15	0	90	6	0	5	10	0	92	100	83.3333	0	1
150515-3	0	80	0	90	0	90	6	0	2	45	2	75	6	0	2	80	3	30	6	0	4	20	4	10	100	66.6667	66.6667	2
150524	0	90	0	95	0	98	4	0	3	40	1	40	6	0	3	30	2	35	6	0	4	10	3	15	100	66.6667	50	2
150525	0	70	0	90	0	95	6	0	4	25	2	50	6	0	3	45	2	45	6	0	3	15	4	20	100	50	66.6667	2
150331	0	95	0	98	0	92	6	0	0	96	0	90	6	0	0	90	0	98	6	0	2	70	0	90	100	33.3333	0	1
RACE TYPING GROUP 3 - WITH PI
Planted:	2016-02-23					Plated:		2016-02-26
2016-03-04	2016-03-11								2016-03-18								2016-03-25								2016-04-01
	BD		Ch. G		Cal G.		PI		BD		Ch. G		Cal G.		PI		BD		Ch. G		Cal G.		PI		BD		Ch. G		Cal G.		PI
Isolate #	W	V	W	V	W	V	W	V	W	V	W	V	W	V	W	V	W	V	W	V	W	V	W	V	W	V	W	V	W	V	W	V
Check	0	100	0	95	0	100	0	100	0	100	0	100	0	100	0	100	0	100	0	100	0	100	0	100	0	100	0	100	0	100	0	100
140507-b	0	95	0	90	0	90	0	95	4	12	1	85	2	85	2	80	5	10	1	80	2	50	1	85	5	5	1	90	2	85	1	90
140508-b	0	70	0	85	0	90	0	90	6	0	2	75	0	90	1	85	6	0	2	40	2	70	1	90	6	0	1	50	2	70	1	90
150319	0	85	0	90	0	90	0	80	6	0	3	45	2	50	2	30	6	0	3	25	3	50	2	50	6	0	4	20	3	60	2	70
150320	0	90	0	90	0	95	0	75	6	0	1	70	3	60	1	45	6	0	2	55	3	45	3	45	6	0	3	60	3	45	3	60
150515-1	0	92	0	80	0	90	0	75	5	5	3	25	0	90	0	90	6	0	3	40	1	70	0	95	6	0	3	45	0	65	0	98
150515-2	0	70	0	70	0	75	0	80	5	15	3	20	4	20	1	75	5	10	4	30	4	35	1	85	5	10	4	15	5	10	1	75
150515-3	0	85	0	85	0	90	0	90	3	20	1	40	3	40	1	50	5	10	2	40	3	45	2	55	5	1	4	30	4	15	2	50
150515-4	0	90	0	90	0	85	0	85	6	0	1	50	4	20	0	85	6	0	2	45	3	20	0	85	4	12	2	65	0	90	2	60
150515-5	0	85	0	92	0	85	0	88	2	70	1	70	4	45	2	50	4	15	1	65	4	30	3	50	3	45	0	95	0	95	1	85
150526	0	98	0	95	0	90	0	95	2	50	2	70	0	90	2	70	3	15	2	40	0	60	2	45	6	0	2	50	4	20	0	85
150331	0	85	0	100	0	90	0	75	1	75	0	95	0	95	1	80	3	45	0	85	0	80	1	80	4	12	1	70	4	20	3	65
RACE TYPING GROUP 4 - WITH PI
Planted:	2016-02-26					Plated:		2016-03-01
3/11/2016	2016-03-18								2016-03-25								2016-04-01								2016-04-08
	BD		Ch. G		Cal G.		PI		BD		Ch. G		Cal G.		PI		BD		Ch. G		Cal G.		PI		BD		Ch. G		Cal G.		PI
Isolate #	W	V	W	V	W	V	W	V	W	V	W	V	W	V	W	V	W	V	W	V	W	V	W	V	W	V	W	V	W	V	W	V
Check	0	100	0	100	0	100	0	100	0	100	0	100	0	100	0	100	0	100	0	100	0	100	0	100	0	100	0	100	0	100	0	100
140411	1	80	0	90	0	98	3	20	5	10	0	95	0	95	6	0	5	5	0	95	0	95	6	0	5	5	0	95	0	95	6	0
150416	5	10	1	88	0	95	1	70	6	0	1	50	0	90	3	50	6	0	1	75	0	95	2	75	6	0	1	75	0	95	2	75
150524	1	30	0	70	2	50	1	40	6	0	4	35	6	0	5	8	6	0	2	25	6	0	6	0	6	0	2	25	6	0	6	0
150525	3	35	3	45	2	50	6	0	5	5	5	10	4	15	6	0	5	5	5	10	4	12	6	0	5	5	5	10	4	12	6	0
150527	2	35	2	40	2	60	4	25	6	0	6	0	1	10	4	12	6	0	6	0	5	10	4	12	6	0	6	0	5	10	4	12
140508-a	1	30	0	95	0	95	6	0	6	0	0	95	1	90	6	0	6	0	0	90	1	85	6	0	6	0	0	90	1	85	6	0
150514-1	1	45	0	95	0	95	1	60	5	5	0	95	0	95	2	90	5	2	0	95	0	98	2	65	5	2	0	95	0	98	2	65
150514-2	4	25	1	50	1	50	2	55	6	0	6	0	6	0	5	12	6	0	6	0	6	0	5	10	6	0	6	0	6	0	5	10
150514-3	3	30	1	55	4	25	2	55	6	0	5	5	5	10	1	12	6	0	5	5	5	10	4	12	6	0	5	5	5	10	4	12
150515-5	Don't do - not enough PI plants
150601-1	1	50	1	60	2	45	1	50	6	0	6	0	6	0	6	0	6	0	6	0	6	0	6	0	6	0	6	0	6	0	6	0
RACE TYPING GROUP 5 - WITH PI
Planted:						Plated:
3/14/2016	2016-03-21								2016-03-28								2016-04-04								2016-04-11
	BD		Ch. G		Cal G.		PI		BD		Ch. G		Cal G.		PI		BD		Ch. G		Cal G.		PI		BD		Ch. G		Cal G.		PI
Isolate #	W	V	W	V	W	V	W	V	W	V	W	V	W	V	W	V	W	V	W	V	W	V	W	V	W	V	W	V	W	V	W	V
Check	0	100	0	100	0	100	0	100	0	100	0	100	0	100	0	100	0	100	0	100	0	100	0	100	0	100	0	100	0	100	0	100
130513 (original)	1	70	0	95	0	95			6	0	4	5	5	2			6	0	6	0	6	0			6	0	6	0	6	0
150321	0	90	0	90	0	95			6	0	1	80	4	12			6	0	1	45	4	15			6	0	1	40	4	12
150328	0	90	0	80	0	90			6	0	3	40	1	70			6	0	4	15	2	60			6	0	4	15	2	50
150331 (original)	0	70	0	80	0	90			5	10	1	80	0	95			6	0	0	90	0	90			6	0	1	80	0	85
150523	1	65	0	80	0	70			6	0	3	50	3	45			6	0	3	45	2	45			6	0	3	70	2	45
140507-a (original)	1	70	0	85	0	90			5	5	4	15	4	10			5	3	5	5	5	10			6	0	5	5	5	5
150601-2	0	70	0	90	0	90	0	95	6	0	4	10	4	20	3	45	6	0	5	5	4	12	3	45	6	0	1	4	4	15	4	20
150601-3	1	70	0	85	0	92	0	95	6	0	2	45	4	20	3	50	6	0	2	45	4	20	3	55	6	0	2	70	4	20	3	65
150601-4	0	60	0	90	0	95	0	98	6	0	6	0	4	12	4	25	6	0	6	0	4	10	4	15	6	0	6	0	4	15	4	15
150601-5	0	85	0	70	0	85	0	90	6	0	1	45	3	40	1	65	6	0	1	65	3	45	1	55	6	0	1	85	3	60	1	80
150602-1	0	90	0	90	0	90			5	10	3	45	1	65			5	5	3	55	2	50			5	10	3	65	1	65

## Sheet: Race typing dataset2
RACE TYPING GROUP REP 2
Planted:						Plated:
2016-04-01	2016-04-08								2016-04-15								2016-04-22								2016-04-29									120
	BD		Ch. G		Cal G.		PI		BD		Ch. G		Cal G.		PI		BD		Ch. G		Cal G.		PI		BD		Ch. G		Cal G.		PI
Isolate #	W	V	W	V	W	V	W	V	W	V	W	V	W	V	W	V	W	V	W	V	W	V	W	V	W	V	W	V	W	V	W	V
Check	0	100	0	100	0	100	0	100	Didn't take data this week.								0	100	0	100	0	5	0	100	0	100	0	100	0	100	0	100
130507	0	98	0	95	0	90	0	90									3	10	1	50	5	90	5	10	4	10	1	65	6	0	5	10
140411	0	92	0	90	0	98	0	95									6	0	0	70	0	10	2	40	6	0	0	70	0	95	2	70
150319	0	85	0	95	0	85	0	85									5	10	4	20	4	5	6	0	6	0	6	0	6	0	6	0
150320	0	85	0	90	0	90	0	85									6	0	5	10	5	455	6	0	6	0	5	5	6	0	6	0
150321	0	95	0	90	0	90	0	95									6	0	1	65	3	0	5	10	6	0	1	65	5	5	5	15
150328	0	90	0	90	0	85	0	95									6	0	5	10	6	85	4	20	6	0	5	10	6	0	4	20
150331	0	85	0	98	0	80	0	80									5	8	2	70	1	85	6	0	6	0	2	75	1	80	6	0
150416	0	85	0	95	0	90	0	95									6	0	2	60	0	5	1	70	6	0	3	50	0	85	1	75
150524	0	80	0	95	0	95	0	90									6	0	6	0	5	8	6	0	6	0	6	0	6	0	6	0
150525	0	80	0	95	0	95	0	90									6	0	6	0	5	0	6	0	6	0	6	0	6	0	6	0
150526	0	80	0	90	0	95	0	85									6	0	6	0	6	0	6	0	6	0	6	0	6	0	6	0
150527	0	85	0	95	0	90	0	85									5	5	6	0	6	90	6	0	6	0	6	0	6	0	6	0
130513 (original)	0	85	0	90	0	95	0	90									5	5	5	5	0	10	1	60	6	0	6	0	0	90	1	80
140507-a (original)	0	80	0	95	0	85	0	90									5	10	6	0	5		1	85	6	0	6	0	6	0	1	70
RACE TYPING GROUP REP 2
Planted:	2016-03-31					Plated:		2016-04-04
2016-04-11	2016-04-18								2016-04-25								2016-05-02								2016-05-09
	BD		Ch. G		Cal G.		PI		BD		Ch. G		Cal G.		PI		BD		Ch. G		Cal G.		PI		BD		Ch. G		Cal G.		PI
Isolate #	W	V	W	V	W	V	W	V	W	V	W	V	W	V	W	V	W	V	W	V	W	V	W	V	W	V	W	V	W	V	W	V
Check	0	100	0	100	0	100	0	100	0	100	0	100	0	100	0	100	0	100	0	100	0	100	0	100	0	100	0	100	0	100	0	100
140507-a	0	95	0	90	0	98	0	90	0	90	0	95	0	95	0	95	0	95	0	98	0	98	0	98	0	95	0	98	0	98	0	98
140508-a	0	95	0	90	0	98	0	85	2	80	0	90	0	95	0	90	3	45	0	85	0	90	0	80	6	5	0	80	0	90	0	80
140508-b	0	98	0	90	0	95	0	90	2	80	0	90	1	85	0	95	3	45	0	80	1	65	0	90	6	0	0	80	1	60	0	90
150331 (original)	0	85	0	95	0	95	0	90	1	80	0	98	0	95	0	90	4	20	0	95	0	85	1	85	6	5	0	95	5	80	1	80
150514-1	0	96	0	98	0	98	0	95	0	95	0	95	0	95	0	95	0	70	0	95	0	95	0	95	6	10	0	95	0	90	0	85
150514-2	0	80	0	95	0	96	0	92	2	75	0	85	3	50	0	90	5	10	0	70	3	45	0	92	5	0	0	70	4	20	0	90
150514-3	0	80	0	85	0	90	0	90	5	20	0	80	1	70	0	95	6	0	0	80	1	65	0	95	6	0	0	80	2	55	0	90
150515-1	0	90	0	90	0	90	0	95	3	70	4	45	2	30	0	90	3	50	4	35	6	0	0	95	6	15	5	20	6	0	0	93
150515-2	0	95	0	90	0	92	0	900	1	80	0	85	2	50	0	95	1	45	1	60	4	20	0	90	6	5	1	60	6	10	0	90
150515-3	0	95	0	90	0	90	0	90	1	70	3	40	0	85	0	90	6	0	4	60	2	80	0	95	6	0	5	20	2	75	0	95
150515-4	0	90	0	90	0	90	0	90	2	45	2	70	2	70	0	90	6	0	3	55	3	45	0	90	6	3	50	4	35	0	0	90
150515-5			0	80	0	85	0	90			2	60	2	50	0	95			2	70	4	30	0	92			2	60	4	25	0	90
150523	0	85	0	85	0	90	0	90	1	70	0	90	0	95	0	95	2	40	0	80	0	85	0	90	6	5	0	80	0	85	0	90
150601-1	0	90	0	90	0	90	0	95	3	40	2	40	2	50	1	85	6	0	4	20	5	10	1	70	6	0	5	15	5	10	1	65
150601-2	0	95	0	95	0	95	0	98	2	50	4	45	3	55	1	80	3	15	4	20	3	45	1	65	6	5	4	20	4	35	1	65
150601-3	0	85	0	85	0	90	0	90	2	70	0	80	0	85	0	85	3	15	0	75	0	75	0	90	6	0	0	70	0	70	0	90
150601-4	0	90	0	80	0	95	0	92	2	50	1	90	3	55	0	90	4	15	1	85	3	45	0	85	6	0	1	60	4	30	0	70
150601-5	0	90	0	80	0	95	0	75	3	30	0	85	1	80	0	85	5	10	0	90	2	80	0	95	6	0	0	90	3	70	2	75
150602-1	0	95	0	90	0	98	0	85	3	40	1	85	1	80	0	80	3	15	0	85	2	65	0	95	6	10	0	85	2	60	0	90

## Sheet: Race typing dataset3
RACE TYPING REP 3
Planted:	2016-05-02					Plated:		2013-05-06
Inoculation date	1 week after inoculation: 5/20/2016								2 weeks after inculation: 5/27/2016								3 weeks after inculation: 6/3/2016								4 week after inoculation
2016-05-13	BD		Ch. G		Cal G.		PI		BD		Ch. G		Cal G.		PI		BD		Ch. G		Cal G.		PI		BD		Ch. G		Cal G.		PI
Isolate #	W	V	W	V	W	V	W	V	W	V	W	V	W	V	W	V	W	V	W	V	W	V	W	V	W	V	W	V	W	V	W	V
Check	0	100	0	100	0	100	0	100	0	100	0	100	0	100	0	100	0	100	0	100	0	97	0	98	0	98	0	100	0	100	0	98
130507	0	100	0	100	0	100	0	100	4	25	0	80	0	95	1	30	5	20	0	75	1	70	1	30	5	5	0	65	1	70	1	55
130513 (original)	0	100	0	100	0	100	0	100	5	25	1	45	4	45	0	40	5	10	1	38	5	15	0	40	6	2	2	32	5	15	0	40
140411	0	100	0	100	0	100	0	97	5	25	0	95	0	90	5	5	5	5	0	95	0	80	5	0	6	0	0	88	0	80	5	0
150331 (original)	0	99	0	100	0	100	0	97	5	20	0	90	0	95	2	20	5	5	0	90	0	85	2	20	6	0	0	82	0	73	2	20
RACE TYPING REP 3
Planted: PI seeded 5/18/16. BD,ChG, CG seeded 5/19/16																Plated:		2016-05-23
Inoculation date	1 week after inoculation 6/6/16								2 week after inoculation 6/13/16								3 week after inoculation 6/20/16								4 week after inoculation 6/27/16
2016-05-30	BD		Ch. G		Cal G.		PI		BD		Ch. G		Cal G.		PI		BD		Ch. G		Cal G.		PI		BD		Ch. G		Cal G.		PI
Isolate #	W	V	W	V	W	V	W	V	W	V	W	V	W	V	W	V	W	V	W	V	W	V	W	V	W	V	W	V	W	V	W	V
Check	0	95	0	100	0	100	0	92	0	95	0	100	0	100	0	92	0	98	0	100	0	100	0	98	0	98	0	100	0	100	0	100
140507-a (original)	0	95	0	98	0	100	0	92	6	15	3	35	2	65	0	88	6	0	5	5	5	20	0	80	6	0	6	0	6	0	0	90
150331 (original)	0	95	0	100	0	100	0	92	5	30	0	98	0	98	0	45	6	5	0	80	2	75	2	55	6	0	0	55	5	15	2	40
RACE TYPING REP 3
Planted: PI seeded 6/1/16&5/26/16. BD,ChG, CG seeded 6/3/16															Plated:		2016-06-07
Inoculation date	1 week after inoculation 6/21/16								2 week after inoculation 6/28/16								3 week after inoculation 7/5/16								4 week after inoculation 7/12/16
2016-06-14	BD		Ch. G		Cal G.		PI		BD		Ch. G		Cal G.		PI		BD		Ch. G		Cal G.		PI		BD		Ch. G		Cal G.		PI
Isolate #	W	V	W	V	W	V	W	V	W	V	W	V	W	V	W	V	W	V	W	V	W	V	W	V	W	V	W	V	W	V	W	V
Check	0	95	0	80	0	100	0	98	0	98	0	80	0	100	0	98	0	98	0	85	0	100	0	98	0	90	0	94	0	94	0	86
140507-b	0	95	1	75	0	95	0	70	6	5	2	35	3	55	1	75	6	0	2	60	3	45	1	65	6	0	2	60	3	45	1	654
140508-a	0	89	0	75	0	95	1	89	5	10	2	60	1	50	3	25	6	0	2	70	2	55	5	15	6	0	2	70	3	45	5	17
140508-b	0	70	0	80	0	95	0	45	5	15	2	30	5	35	4	20	5	10	3	45	5	15	4	20	6	5	3	40	6	10	5	15
150319	1	80	0	80	0	95	0	92	5	5	2	35	6	3	1	75	6	0	4	25	6	0	4	28	6	0	4	20	6	0	4	28
150320	0	100	0	80	0	96	0	88	5	15	4	18	6	20	3	45	6	0	6	0	6	0	4	26	6	0	6	0	6	0	4	25
150331 (original)	0	90	0	75	0	95	0	91	4	30	1	25	0	80	3	35	6	0	3	28	2	50	4	40	6	0	3	28	5	20	4	38
RACE TYPING REP 3
Planted:PI-6/7/16. BD<ChG,CG-6/9/16														Plated: 6/13/16
Inoculation date	1 week after inoculation 6/27/16								2 week after inoculation 7/4/16								3 week after inoculation 7/11/16								4 week after inoculation 7/18/16
2016-06-20	BD		Ch. G		Cal G.		PI		BD		Ch. G		Cal G.		PI		BD		Ch. G		Cal G.		PI		BD		Ch. G		Cal G.		PI
Isolate #	W	V	W	V	W	V	W	V	W	V	W	V	W	V	W	V	W	V	W	V	W	V	W	V	W	V	W	V	W	V	W	V
Check	0	98	0	100	0	98	0	93	0	99	0	100	0	100	0	95	0	99	0	100	0	99	0	95	0	95	0	98	0	99	0	95
150321	0	98	0	100	0	98	0	90	6	3	5	10	6	2	4	25	6	0	6	0	6	0	5	5	6	0	6	0	6	0	5	5
150328	0	95	0	95	0	100	0	93	6	0	6	5	4	28	3	40	6	0	6	0	4	25	4	30	6	0	6	0	4	25	4	30
150416	0	100	0	95	0	94	0	90	6	0	3	40	0	75	1	83	6	0	4	35	0	80	1	80	6	0	4	35	0	80	1	80
150514-1	0	95	0	95	0	95	0	96	5	15	0	89	0	90	4	40	6	2	0	85	0	88	4	35	6	0	0	85	0	88	4	35
150331 (original)	0	95	0	100	0	95	0	97	6	1	0	85	2	65	4	25	6	0	0	50	2	48	4	25	6	0	2	40	2	40	4	25
RACE TYPING REP 3
Planted:PI-7/18/16. BD,ChG,CG-7/21/16						Plated: 7/25/16
Inoculation date	2016-08-08								2016-08-15								2016-08-22								2016-08-29
2016-08-01	BD		Ch. G		Cal G.		PI		BD		Ch. G		Cal G.		PI		BD		Ch. G		Cal G.		PI		BD		Ch. G		Cal G.		PI
Isolate #	W	V	W	V	W	V	W	V	W	V	W	V	W	V	W	V	W	V	W	V	W	V	W	V	W	V	W	V	W	V	W	V
Check	0	100	0	100	0	100	0	97	0	100	0	100	0	99	0	100	0	100	0	100	0	100	0	100	0	100	0	100	0	95	0	97
150514-2	0	85	0	90	0	92	0	85	6	1	5	20	5	30	0	95	6	0	6	7	6	10	0	100	6	0	6	0	6	0	0	94
150514-3	0	87	0	90	1	80	0	90	6	5	6	25	4	35	0	100	6	0	6	4	4	35	0	100	6	0	6	0	4	35	0	95
150515-1	0	93	0	97	0	97	0	85	6	3	3	42	3	48	0	85	6	0	3	48	2	50	0	88	6	0	3	42	2	45	0	85
150321	0	90	0	90	0	90	0	88	6	22	2	38	2	45	0	75	6	4	2	45	1	48	0	65	6	0	3	35	2	39	0	45
RACE TYPING REP 3
Planted: 7/28/16						Plated:		2016-08-01
Inoculation date	2016-08-15								2016-08-22								2016-08-29								2016-09-06
2016-08-08	BD		Ch. G		Cal G.		PI		BD		Ch. G		Cal G.		PI		BD		Ch. G		Cal G.		PI		BD		Ch. G		Cal G.		PI
Isolate #	W	V	W	V	W	V	W	V	W	V	W	V	W	V	W	V	W	V	W	V	W	V	W	V	W	V	W	V	W	V	W	V
Check	0	99	0	100	0	100	0	99	0	100	0	100	0	100	0	100	0	93	0	93	0	98	0	100	0	93	0	93	0	95	0	98
150515-2	5	12	6	15	3	25	3	20	6	6	6	10	5	12	3	20	6	0	6	0	6	0	2	28	6	0	6	0	6	0	2	25
150515-3	6	15	5	20	4	23	2	20	6	4	5	14	6	8	4	14	6	0	6	5	6	0	5	25	6	0	6	0	6	0	5	20
150515-4	6	15	4	25	2	50	1	35	6	0	5	14	5	15	5	9	6	0	5	15	6	0	5	18	6	0	5	15	6	0	5	18
150515-5	6	15	4	35	4	35	1	40	6	0	3	28	5	18	1	40	6	0	5	16	6	0	1	38	6	0	5	10	6	0	1	35
150523	6	15	3	40	3	60	0	40	5	14	4	40	4	35	2	30	6	0	2	36	4	26	2	31	6	0	3	30	4	24	2	30
150525	5	20	3	70	1	88	0	45	6	8	3	42	5	28	6	9	6	4	3	30	4	22	6	5	6	0	3	30	4	20	6	0
150526	4	30	1	70	2	55	0	50	6	8	2	38	5	24	5	22	6	0	6	27	6	5	6	5	6	0	6	12	6	2	6	0
150321	5	28	2	70	1	80	0	55	6	12	4	30	6	16	5	14	6	2	4	26	6	8	6	8	6	0	6	16	6	5	6	0
RACE TYPING REP 3
Planted: 8/4/16						Plated:		2016-08-08
2016-08-15	2016-08-23								2016-08-29								2016-09-06								2016-09-13
	BD		Ch. G		Cal G.		PI		BD		Ch. G		Cal G.		PI		BD		Ch. G		Cal G.		PI		BD		Ch. G		Cal G.		PI
Isolate #	W	V	W	V	W	V	W	V	W	V	W	V	W	V	W	V	W	V	W	V	W	V	W	V	W	V	W	V	W	V	W	V
Check	0	99	0	100	0	98	0	98	0	100	0	100	0	98	0	99	0	94	0	100	0	100	0	97	0	98	0	99	0	98	0	97
150527	4	45	2	70	1	85	0	87	6	3	6	8	5	20	4	84	6	0	6	0	6	4	1	68	6	0	6	0	6	0	2	60
150601-1	2	75	0	95	0	95	0	95	6	8	6	24	6	32	6	24	6	0	6	0	5	6	6	0	6	0	6	0	6	6	6	0
150601-2	1	80	0	100	0	98	0	95	6	18	6	23	5	28	5	35	6	6	6	2	4	2	6	0	6	0	6	0	6	0	6	0
150601-3	1	84	1	90	0	96	0	96	6	5	6	28	6	41	3	67	6	2	6	6	3	22	3	52	6	0	6	7	3	24	2	64
150601-4	0	98	0	97	0	98	0	98	6	13	5	40	4	40	3	63	6	0	5	5	6	6	4	36	6	0	6	7	6	2	4	28
150601-5	0	90	0	97	0	98	0	97	6	7	5	60	5	70	2	75	6	0	5	24	2	38	2	58	6	0	6	15	3	49	2	64
150602-1	0	91	0	98	1	84	0	85	6	10	5	42	6	34	4	74	6	3	4	24	6	12	1	78	6	0	4	32	5	13	1	78
150321	1	84	0	98	0	94	0	97	6	4	5	62	5	72	3	62	6	0	4	42	5	43	3	46	6	0	5	32	5	21	3	50

## Sheet: Race typing dataset4
Planted: 2/23/17						Plated: 2/27/17
Inocn: 3/6/17	2017-03-13								2017-03-20								2017-03-28								2017-04-03
	BD		Ch. G		Cal G.		PI		BD		Ch. G		Cal G.		PI		BD		Ch. G		Cal G.		PI		BD			Ch. G			Cal G.			PI
Isolate #	W	V	W	V	W	V	W	V	W	V	W	V	W	V	W	V	W	V	W	V	W	V	W	V	W sev	W Incid	V	W sev	W Incid	V	W sev	W Incid	V	W sev	W Incid	V
Check	0	100	0	100	0	98	0	98	0	98	0	98	0	98	0	97	0	90	0	97	0	97	0	94	22	1	82	0	0	100	0	0	100	0	0	95
140508-a	90	40	67	50	50	60	67	50	97	3	60	45	70	35	70	30	100	0	85	15	88	10	78	20	100	6	0	83	5	13	92	6	5	83	5	13
150514-1	90	25	83	48	80	70	55	75	95	5	75	45	70	33	65	38	100	0	78	43	72	20	52	40	100	6	0	55	3	31	91	6	8	50	4	36
150419-204	0	95	0	100	0	98	0	98	0	97	0	100	0	98	0	96	0	97	0	98	0	98	0	99	0	0	95	0	0	98	0	0	95	0	0	99
150419-205	0	98	0	100	0	98	0	90	0	97	0	98	0	96	0	96	0	98	0	97	0	97	0	98	6	0	89	3	0	96	0	0	97	0	0	98
150520	0	90	0	95	0	95	0	98	0	95	0	96	0	96	0	97	0	98	0	98	0	98	0	98	4	0	91	2	0	98	0	0	98	0	0	96
150522	0	100	0	100	0	98	0	98	15	82	0	90	0	97	0	97	40	47	0	90	0	95	0	96	59	2	48	3	0	96	0	0	94	3	0	97
150524	90	20	95	15	60	40	90	55	97	4	98	5	85	15	98	3	100	0	100	0	92	12	100	0	100	6	0	100	6	0	100	6	0	100	6	0
150516-2	0	98	0	100	0	99	0	95	5	94	0	99	0	95	0	98	0	99	0	99	0	95	0	95	15	0	96	0	0	97	0	0	95	0	0	96
150321	90	18	98	15	75	40	20	70	99	2	94	8	95	7	85	36	100	0	100	0	100	0	67	28	100	6	0	100	6	0	100	6	0	67	4	24
Planted: 3/16/17						Plated: 3/20/17
Inocn: 3/27/17	2017-04-03								2017-04-11								2017-04-18								2017-04-24
	BD		Ch. G		Cal G.		PI		BD		Ch. G		Cal G.		PI		BD		Ch. G		Cal G.		PI		BD			Ch. G			Cal G.			PI
Isolate #	W	V	W	V	W	V	W	V	W	V	W	V	W	V	W	V	W	V	W	V	W	V	W	V	W sev	W Incid	V	W sev	W Incid	V	W sev	W Incid	V	W sev	W Incid	V
Check	0	100	0	100	0	100	0	100	0	100	0	100	0	100	0	100	0	100	0	100	0	100	0	100	0	0	100	0	0	100	0	0	100	0	0	100
111018-a	0	100	0	100	0	100	0	100	0	100	0	100	0	100	0	100	0	100	0	100	0	100	0	98	0	0	100	0	0	100	0	0	100	0	0	100
140507-a original	0	98	0	100	0	100	0	100	0	100	0	100	0	100	0	98	0	100	0	100	0	100	0	98	0	0	100	0	0	100	0	0	100	0	0	100
150319	70	48	65	57	55	63	45	68	98	3	94	6	96	6	97	2	100	0	100	2	100	0	100	0	100	6	0	100	6	0	100	6	0	100	6	0
150515-1	67	42	62	47	5	96	20	84	98	4	93	7	94	6	97	4	100	0	100	2	100	0	100	0	100	6	0	100	6	0	100	6	0	100	6	0
150515-2	72	44	79	42	65	85	57	75	98	3	95	5	98	2	99	2	100	0	100	0	100	0	100	0	100	6	0	100	6	0	100	6	0	100	6	0
150525	90	42	85	56	60	64	35	78	99	2	90	15	98	2	83	8	100	0	100	0	100	0	83	10	100	6	0	100	6	0	100	6	0	83	5	10
150527	74	48	89	45	57	65	55	72	100	0	99	1	98	2	96	4	100	0	100	0	100	0	100	0	100	6	0	100	6	0	100	6	0	100	6	0
150601-2	44	65	35	52	30	77	18	85	85	24	83	16	87	14	97	2	98	2	100	4	100	0	100	0	100	6	0	100	6	0	100	6	0	100	6	0
150321	67	48	38	57	62	55	32	57	95	4	89	7	90	7	87	14	100	3	100	4	100	2	83	6	100	6	0	100	6	0	100	6	0	97	6	2
Planted: 3/30/17						Plated: 4/3/17
Inocn:	2017-04-18								2017-04-24								2017-05-01								2017-05-08
2017-04-10	BD		Ch. G		Cal G.		PI		BD		Ch. G		Cal G.		PI		BD		Ch. G		Cal G.		PI		BD			Ch. G			Cal G.			PI
Isolate #	W	V	W	V	W	V	W	V	W	V	W	V	W	V	W	V	W	V	W	V	W	V	W	V	W sev	W Incid	V	W sev	W Incid	V	W sev	W Incid	V	W sev	W Incid	V
Check	0	100	0	100	0	100	0	100	0	100	0	100	0	100	0	97	0	100	0	100	0	100	0	100	0	0	100	0	0	100	0	0	100	0	0	100
150319	80	42	90	30	77	45	0	42	90	27	88	15	85	19	87	17	100	0	96	3	97	2	100	0	100	6	0	100	6	0	100	6	0	100	6	0
150320	60	43	68	47	65	40	10	45	95	14	91	35	95	11	79	27	100	0	95	3	100	0	67	24	100	6	0	100	6	0	100	6	0	67	4	24
150328	48	40	52	40	60	38	20	43	96	8	89	20	94	12	92	12	100	0	100	0	100	0	100	0	100	6	0	100	6	0	100	6	0	100	6	0
150526	43	48	48	40	79	37	8	55	97	4	95	11	97	7	85	29	100	0	98	3	100	0	93	9	100	6	0	100	6	0	100	6	0	88	5	7
150601-4	60	37	58	65	52	57	10	52	98	7	99	13	87	25	89	12	100	0	100	0	100	0	83	16	100	6	0	100	6	0	100	6	0	83	5	15
150321	61	39	72	54	36	60	60	47	96	10	79	46	84	24	91	16	100	0	85	12	100	0	98	2	100	6	0	94	6	6	100	6	0	100	6	0

## Sheet: Race typing dataset5
Isolate #	W	H	W	H	W	H	W	H
150602-1	6	0	5	1	6	0	0	6
150515-4	6	0	6	0	6	0	0	6
150411	0	6	0	6	0	6	0	6
150516-2	0	6	0	6	0	6	0	6
150513	6	0	6	0	6	0	5	1
150515-5	6	0	6	0	6	0	4	2
150322	6	0	6	0	5	1	6	0
150323	6	0	6	0	4	2	6	0
150515-3	6	0	6	0	6	0	3	3
150408	6	0	6	0	6	0	6	0
150330	0	6	0	6	0	6	0	6
150514-3	6	0	6	0	6	0	5	1
150514-1	6	0	1	5	3	3	5	1
110407.3-2.2	0	6	0	6	0	6	0	6
150601-5	6	0	6	0	5	1	2	4
150409	6	0	5	1	6	0	3	3
150601-3	6	0	6	0	6	0	0	6
150410	6	0	6	0	6	0	5	1
150514-2	6	0	6	0	6	0	6	0
150329	0	6	0	6	0	6	0	6
150331	6	0	0	6	0	6	5	1
150516-1	6	0	0	6	0	6	0	6
150416	6	0	1	5	0	6	0	6
140508A	6	0	4	2	0	6	6	0
150512	6	0	2	4	2	4	6	0
150412	6	0	6	0	4	2	6	0
150417	6	0	2	4	1	5	2	4
110407.1-1-B2	1	5	0	6	0	6	0	6
110407.1-1-B2F8C	0	6	0	6	0	6	0	6
110407.2-1	0	6	0	6	0	6	0	6
110407.3-1.2	0	6	0	6	0	6	0	6
150523	6	0	2	4	0	6	0	6
110407.3-1B	0	6	0	6	0	6	0	6
150414	6	0	6	0	6	0	3	3
150413	6	0	2	4	0	6	5	1

## Sheet: Race typing dataset6
	BD		Ch. G		Cal G.		PI
Isolate #	W	H	W	H	W	H	W	H
150602-1	5	1	5	1	2	4	2	4
150515-4	6	0	6	0	6	0	1	5
150411	0	6	0	6	0	6	0	6
150516-2	1	5	0	6	0	6	0	6
150513	6	0	6	0	6	0	0	6
150515-5	6	0	5	1	6	0	1	5
150322	6	0	6	0	6	0	5	1
150323	6	0	6	0	4	2	2	4
150515-3	6	0	6	0	6	0	0	6
150408	6	0	6	0	6	0	2	4
150330	0	6	0	6	0	6	0	6
150514-3	6	0	6	0	6	0	4	2
150514-1	6	0	1	5	0	6	0	6
110407.3-2.2	5	1	1	5	0	6	0	6
150601-5	5	1	6	0	6	0	3	3
150409	6	0	6	0	6	0	3	3
150601-3	6	0	6	0	6	0	0	6
150410	6	0	6	0	5	1	0	6
150514-2	6	0	6	0	6	0	0	6
150329	0	6	0	6	0	6	0	6
150331	6	0	4	2	5	1	5	1
150516-1	0	6	0	6	0	6	0	6
150416	6	0	1	5	1	5	1	5
140508A	6	0	6	0	0	6	2	4
150512	6	0	5	1	3	3	5	1
150412	6	0	6	0	6	0	2	4
150417		6		6		6		6
110407.1-1-B2	0	6	0	6	0	6	0	6
110407.1-1-B2F8C	0	6	0	6	0	6	0	6
110407.2-1	2	4	0	6	0	6	0	6
110407.3-1.2	0	6	0	6	0	6	1	5
150523	6	0	3	3	0	6	0	6
110407.3-1B	0	6	0	6	0	6	0	6
150414	6	0	5	1	5	1	3	3
150413	6	0	0	6	0	6	6	0

## Sheet: Race typing dataset7
	BD		Ch. G		Cal G.		PI
Isolate #	W	H	W	H	W	H	W	H
140506	6	0	4	2	4	2	1	5
150318	6	0	1	5	3	3	0	6
140411	6	0	0	6	1	5	0	6
130507	6	0	0	6	0	6	4	2
150325	6	0	6	0	4	2	3	3
150326	5	1	4	2	2	4	2	4
140704	0	6	0	6	0	6	0	6
150324	4	2	5	1	3	3	5	1
150417	6	0	6	0	4	2	4	2
150515-1	6	0	6	0	4	2	5	1
110407.1-1.B2F9C1	0	6	0	6	2	4	1	5
110407.1-1.B2F8	0	6	0	6	0	6	0	6
111018-4	0	6	0	6	0	6	1	5
111017	0	6	0	6	0	6	0	6
150327	0	6	3	3	5	1	6	0
110407.1-1.B2F9C2	1	5	0	6	0	6	5	1
110407.3-4.B2	0	6	0	6	0	6	0	6
110407.3-4.B3	0	6	0	6	0	6	0	6
111006	0	6	0	6	0	6	0	6
111018-2	6	0	2	4	1	5	5	1
130513	0	6	0	6	0	6	0	6
110407.3-4.B1	0	6	0	6	0	6	0	6
110407.3-1.1	0	6	0	6	0	6	1	5

## Sheet: Race typing dataset8
	BD		Ch. G		Cal G.		PI
Isolate #	W	H	W	H	W	H	W	H
150417	6	0	4	3	4	3	1	6
150515-1	6	0	6	1	6	3	4	2
110407.1-1.B2F9C1	0	6	0	6	0	6	0	6
110407.1-1.B2F8	0	6	0	6	1	5	0	6
110407.1-1.B2F9C2	0	6	1	6	1	5	0	6
110407.3-4.B2	0	6	0	6	0	6	0	6
110407.3-4.B3	0	6	1	6	0	6	0	6
110407.3-1.1	0	6	0	6	0	6	1	5
150514-1	6	2	0	6	0	6	5	1
150413	3	4	2	5	4	6	4	2
110407.3-1B	0	6	0	6	0	6	0	6
